# Supplementary material for: A Two-Photon Microimaging-Microdevice System for Four-Dimensional Imaging of Local Drug Delivery in Tissues
Source: Int J Mol Sci. 2021 Oct 29;22(21):11752. doi: 10.3390/ijms222111752 (PMC8584268; doi:10.3390/ijms222111752)
Supplement: Supplementary file 1 [file ijms-22-11752-s001.zip]

Archive with 2 entries (2 files):
- Supplementary Video S1.avi
- Supplementary Video S2.avi
